# Supplementary material for: Caring for carers of people with advanced cancer at hospital discharge (CARENET): A single-arm open label feasibility trial
Source: Palliat Support Care. 2025 Sep 5;23:e156. doi: 10.1017/S1478951525100710 (PMC13166733; doi:10.1017/S1478951525100710)
Supplement: Marston et al. supplementary material [file S1478951525100710sup001.zip]

Archive with 3 entries (3 files):
- S1478951525100710sup001/Supplementary File 1.docx
- S1478951525100710sup001/Supplementary File 2 Summary of measures.docx
- S1478951525100710sup001/Supplementary File 3.docx
